# Supplementary material for: The neglected epidemic—Risk factors associated with road traffic injuries in Mozambique: Results of the 2016 INCOMAS study
Source: PLOS Glob Public Health. 2022 Feb 28;2(2):e0000163. doi: 10.1371/journal.pgph.0000163 (PMC10021512; doi:10.1371/journal.pgph.0000163)
Supplement: S1 Data — (XLSX) [file pgph.0000163.s001.xlsx]

## Sheet: Sheet1
type	name	STATA	Question (Poltigies)	Question (English)	Choices	Value label	Choices (Portuguese)	Choices (English)
integer	injure131	inj_carany	Quantos membros do agregado familiar foram feridos como resultado de qualquer acidente de veículo em estrada nos últimos 6 meses (tanto como um ocupante de carro ou pedestre)?	How many members of the household have been injured in a vehicular accident in the last 6 months (whether as occupants or as pedestrians)?
integer	injure1311	inj_caradults	NÚMERO DE ADULTOS:	NUMBER OF ADULTS:
integer	injure1312	inj_carchildren	NÚMERO DE CRIANÇAS:	NUMBER OF CHILDREN:
select_one injure	injure	injure 1-3	Apos do acidente, o que aconteceu ao membro do agregado familiar? (por favor, conte para cada membro da família envolvido num acidente) Ou Por favor, Indique qual dos seguintes foi o desfecho para cada membro do agregado familiar envolvido no acidente.	After the accident, what happened to the household member? (please count for each household member involved in an accident) Or Please indicate which of the following was the outcome for each household member involved in the accident.
					injure	0	FERIDO APENAS	INJURED
					injure	1	HOSPITALIZADO	HOSPITALIZED
					injure	2	PERMANENTEMENTE INCAPACITADOS	PERMANENTLY DISABLED
					injure	3	MORTE NO LOCAL DO ACIDENCE	DIED AT THE SCENE
					injure	4	MORTE NO HOSPITAL	DIED AT THE HOSPITAL
					injure	5	MORTE DEPOIS DA ALTA	DIED IMMEDIATELY AFTER RELEASE
select_one urbanorrural	urbanorrural	urbanorrural	URBANO / RURAL	URBAN / RURAL
select_multiple select109	select109		O agregado familiar possui:	The household has:
		assets_electricity			select109	1	ELECTRICIDADE	ELECTRICITY
		assets_radio			select109	2	RÁDIO	RADIO
		assets_tv			select109	3	TELEVISOR	TELEVISION
		assets_mobilephone			select109	4	TELEFONE CELULAR	MOBILE TELEPHONE
		assets_phonelandline			select109	5	TELEFONE FIXO	NON-MOBILE TELEPHONE
		assets_fridge			select109	6	GELEIRA/CONGELADOR	REFRIGERATOR
select_multiple select116	select116		Algum membro do agregado familiar possui:	Does any member of this household own
		assets_watch			select116	1	RELÓGIO	WATCH
		assets_bicycle			select116	2	BICICLETA	BICYCLE
		assets_motorcycle			select116	3	MOTORIZADA	MOTORCYCLE/SCOOTER
		assets_cart			select116	4	CARROÇA DE TRAÇÃO ANIMAL	ANIMAL-DRAWN CART
		assets_car			select116	5	CARRO/CAMIÃO	CAR / TRUCK
		assets_motorboat			select116	6	BARCO A MOTOR	BOAT WITH MOTOR
